# Supplementary material for: Pathogenic Mutations in the Tumor Microenvironment Drive Tumor Progression in Diffuse Large B-Cell Lymphoma Through Tumor–Stroma Cross-Talk
Source: Cancers (Basel). 2026 May 22;18(11):1697. doi: 10.3390/cancers18111697 (PMC13255756; doi:10.3390/cancers18111697)
Supplement: Supplementary file 1 [file cancers-18-01697-s001.zip]

Archive with 1 entries (1 files):
- cancers-4298182-supplementary.pdf
